# Supplementary material for: Synthesis of 1,3-Thiazine and 1,4-Thiazepine Derivatives via Cycloadditions and Ring Expansion
Source: Int J Mol Sci. 2025 Nov 28;26(23):11543. doi: 10.3390/ijms262311543 (PMC12692644; doi:10.3390/ijms262311543)
Supplement: Supplementary file 1 [file ijms-26-11543-s001.zip]

Archive with 1 entries (1 files):
- ijms-3982942-supplementary.pdf
